# Supplementary material for: Mapping anthropogenic mineral generation in China and its implications for a circular economy
Source: Nat Commun. 2020 Mar 25;11:1544. doi: 10.1038/s41467-020-15246-4 (PMC7096490; doi:10.1038/s41467-020-15246-4)
Supplement: Supplementary file 4 — Source Data [file 41467_2020_15246_MOESM4_ESM.xlsx]

## Sheet: Fig. 2a
Year	RF	WM	AC	TV	RH	FM	Copier	Printer	LPC	Monitor	EWH	GWH	SMT	DPC	MP
	M	M	M	M	M	M	M	M	M	M	M	M	B	B	B
2010	5.74239	9.55434	19.903	18.4124	3.14882	4.62481	2.24108	22.7436	35.5953	102.028	4.76558	3.85868	0.68765	0.04585	2.65743
2011	7.57232	12.0277	25.7073	20.6489	3.9995	4.96601	2.59016	26.0538	48.1636	114.682	5.99579	4.75425	0.76294	0.06129	3.39026
2012	9.789	14.8622	32.2306	22.9608	4.95981	5.16583	2.96842	29.3023	63.7623	124.277	7.4241	5.71431	0.83783	0.0804	4.26545
2013	12.4166	18.0213	39.424	25.4144	6.02768	5.2421	3.36077	32.9428	79.6572	130.458	8.95534	6.52481	0.91284	0.10301	5.21618
2014	15.4685	21.4811	47.1675	27.9655	7.2125	5.18496	3.73372	36.7951	95.377	133.307	10.8224	7.22423	0.98528	0.12782	6.31642
2015	18.9317	25.1701	55.3415	30.528	8.54355	5.03173	4.10985	40.4295	115.69	133.376	12.8174	7.895	1.0501	0.1547	7.58401
2016	22.7581	29.0245	63.8475	33.0784	9.98651	4.80896	4.48029	43.5018	131.335	131.163	14.8977	8.51503	1.10209	0.18358	9.02517
2017	26.9067	32.994	72.5956	35.6171	11.5413	4.53983	4.85848	46.2652	142.376	127.142	17.14	9.16539	1.14127	0.21226	10.6548
2018	31.3281	37.0225	81.5016	38.1298	13.2009	4.24431	5.24265	48.6875	154.798	121.716	19.5201	9.84984	1.16834	0.24049	12.3803
2019	35.9611	41.057	90.4883	40.6093	14.9574	3.939	5.63304	50.7762	167.14	115.17	22.0211	10.5874	1.18519	0.26759	14.1965
2020	40.7387	45.0494	99.0364	43.0564	16.8023	3.63713	6.02987	52.5494	179.365	107.662	24.6258	11.3889	1.19433	0.28531	16.087
2021	45.5912	48.9588	108.425	45.4803	18.7269	3.3487	6.43318	54.0316	191.488	99.5969	27.3174	12.2588	1.19836	0.30843	18.0362
2022	50.4493	52.7517	117.248	47.8951	20.7225	3.08073	6.84284	55.2521	203.528	91.4025	30.0799	13.1962	1.19945	0.33907	20.0311
2023	55.2471	56.4031	125.902	50.3178	22.7805	2.83766	7.25858	56.2421	215.497	83.4799	32.8989	14.1966	1.19916	0.3606	22.0605
2024	59.9248	59.8965	134.347	52.7655	24.8928	2.62177	7.67998	57.0332	227.405	76.1788	35.7616	15.2528	1.19845	0.38179	24.1158
2025	64.4314	63.2227	142.56	55.2527	27.0517	2.43358	8.10655	57.6558	239.262	69.7768	38.6574	16.3565	1.19777	0.40313	26.19
2026	68.7258	66.38	150.536	57.7907	29.2504	2.27234	8.53774	58.1386	251.076	64.4626	41.5774	17.4992	1.19728	0.42507	28.2781
2027	72.7785	69.3726	158.286	60.386	31.4823	2.13637	8.97298	58.507	262.853	60.3288	44.5149	18.6728	1.19699	0.44796	30.3763
2028	76.5715	72.2093	165.837	63.0411	33.7419	2.0234	9.4117	58.7838	274.601	57.3755	47.4645	19.8702	1.19685	0.47203	32.4817
2029	80.0982	74.9025	173.22	65.755	36.0243	1.93084	9.85337	58.9883	286.327	55.5244	50.4222	21.0853	1.19678	0.4974	34.5923
2030	83.3619	77.467	180.472	68.5238	38.3252	1.85599	10.2975	59.1367	298.036	54.6419	53.3853	22.3133	1.19676	0.53029	36.7066
2031	86.375	79.9185	187.629	71.3422	40.6409	1.79624	10.7436	59.2424	309.731	54.564	56.3517	23.5504	1.19675	0.55202	38.8237
2032	89.1564	82.2732	194.718	74.2033	42.9685	1.7491	11.1913	59.3162	321.418	55.1192	59.3201	24.7938	1.19675	0.58108	40.9427
2033	91.7298	84.5465	201.763	77.1004	45.3055	1.71236	11.6403	59.3665	333.098	56.1477	62.2898	26.0414	1.19675	0.61108	43.0632
2034	94.1217	86.7528	208.78	80.0272	47.6496	1.68403	12.0903	59.3999	344.774	57.5125	65.26	27.2918	1.19675	0.64187	45.1846
2035	96.3592	88.9051	215.782	82.9778	49.9995	1.66244	12.5411	59.4214	356.447	59.105	68.2306	28.5439	1.19675	0.67329	47.3067
2036	98.4691	91.0145	222.775	85.947	52.3535	1.64614	12.9925	59.4347	368.118	60.8443	71.2014	29.7972	1.19675	0.70517	49.4294
2037	100.476	93.0906	229.763	88.9306	54.7109	1.63398	13.4443	59.4425	379.788	62.6734	74.1721	31.0512	1.19675	0.7374	51.5524
2038	102.402	95.1414	236.75	91.925	57.0706	1.62499	13.8964	59.4467	391.457	64.5554	77.1429	32.3056	1.19675	0.76988	53.6756
2039	104.265	97.1732	243.736	94.9276	59.4322	1.61841	14.3488	59.4486	403.126	66.4668	80.1137	33.5603	1.19676	0.80253	55.7991
2040	106.082	99.1909	250.721	97.9361	61.7951	1.61364	14.8013	59.4492	414.794	68.3936	83.0844	34.8151	1.19676	0.83528	57.9226
2041	107.865	101.199	257.707	100.949	64.159	1.61021	15.2539	59.449	426.462	70.3289	86.0551	36.07	1.19676	0.86812	60.0462
2042	109.624	103.199	264.693	103.965	66.5236	1.60778	15.7067	59.4485	438.13	72.2677	89.0258	37.3249	1.19676	0.90099	62.1699
2043	111.365	105.194	271.679	106.982	68.8886	1.60606	16.1595	59.4479	449.798	74.2084	91.9965	38.5799	1.19676	0.9339	64.2936
2044	113.096	107.186	278.665	110.002	71.2541	1.60486	16.6123	59.4472	461.466	76.1498	94.9672	39.8348	1.19676	0.96682	66.4173
2045	114.818	109.176	285.651	113.022	73.6198	1.60403	17.0651	59.4466	473.134	78.0915	97.9379	41.0898	1.19676	0.99975	68.5411
2046	116.535	111.164	292.637	116.043	75.9857	1.60403	17.518	59.4466	484.802	80.0333	100.909	42.3448	1.19676	1.03269	70.6648
2047	118.249	113.151	299.623	119.064	78.3517	1.60403	17.9709	59.4466	496.47	81.9753	103.879	43.5998	1.19676	1.06562	72.7886
2048	119.961	115.137	306.609	122.086	80.7177	1.60403	18.4238	59.4466	508.138	83.9172	106.85	44.8548	1.19676	1.09856	74.9124
2049	121.672	117.123	313.595	125.107	83.0839	1.60403	18.8767	59.4466	519.806	85.8592	109.821	46.1097	1.19676	1.1315	77.0361
2050	123.381	119.108	320.581	128.129	85.4501	1.60403	19.3296	59.4466	531.474	87.8012	112.791	47.3647	1.19676	1.16444	79.1599

## Sheet: Fig. 2b
Year	PPV	PVNC	PVC	HCT	MCT	SCT	MiCT	SCar	MCar	LCar	RV	EV	Tractor	Bicycle	MC
	M	M	M	M	M	M	M	M	M	M	M	M	M	M	M
2010	0.16939	0.03487	0.2902	0.07111	0.16249	0.60901	0.15771	0.03549	0.31626	0.20642	0.37947	0	0.121015	57.1696	8.62177
2011	0.21924	0.04735	0.34836	0.09655	0.16001	0.72521	0.18066	0.04331	0.38598	0.25193	0.44724	0	0.140948	59.3891	9.93329
2012	0.28369	0.06204	0.4134	0.13022	0.16417	0.83743	0.21773	0.0536	0.47774	0.31181	0.51027	9.78294e-08	0.164348	61.51	10.8728
2013	0.37183	0.07748	0.48418	0.17129	0.17028	0.94917	0.26292	0.06732	0.59999	0.3916	0.58499	1.49988e-06	0.195735	63.7499	12.1157
2014	0.41849	0.09192	0.55887	0.21721	0.18267	1.08128	0.31645	0.08548	0.76183	0.49724	0.67686	8.5229e-06	0.236121	65.7273	14.1084
2015	0.46396	0.10405	0.63489	0.26526	0.19835	1.24873	0.37469	0.10905	0.97189	0.63434	0.78503	3.18643e-05	0.27357	67.7811	16.6803
2016	0.56591	0.11373	0.70963	0.31387	0.21494	1.44671	0.43793	0.13881	1.23713	0.80746	0.89705	0.000101208	0.315782	68.7805	19.2522
2017	0.66058	0.122	0.78132	0.36377	0.23066	1.64385	0.49608	0.17525	1.56185	1.01941	1.0009	0.000306163	0.357963	69.325	21.3536
2018	0.52691	0.13037	0.84925	0.41805	0.24524	1.78316	0.52977	0.21849	1.94719	1.27091	1.09156	0.000837013	0.402398	69.571	22.6535
2019	0.80676	0.13982	0.91304	0.48528	0.25822	1.82955	0.53592	0.2683	2.39115	1.56068	1.16833	0.0020283	0.448997	69.6247	23.2813
2020	0.96659	0.14975	0.97123	0.55309	0.26748	1.81508	0.53596	0.3241	2.88843	1.88525	1.24118	0.00442681	0.348	69.5629	24.0523
2021	0.89253	0.15755	1.01966	0.62885	0.27025	1.79524	0.54737	0.38484	3.42975	2.23856	1.32065	0.012	0.342857	69.44	25.3809
2022	1.03698	0.15946	1.05067	0.68457	0.26589	1.81044	0.57132	0.44889	4.00062	2.61116	1.40496	0.024	0.332571	69.293	26.8894
2023	0.64258	0.15272	1.05378	0.70844	0.25745	1.89486	0.60627	0.51401	4.58094	2.98993	1.49012	0.0446667	0.318286	69.145	28.4795
2024	0.59302	0.1377	1.01895	0.71128	0.25096	2.03543	0.64552	0.5775	5.14678	3.35925	1.57531	0.078	0.304	69.0096	30.2111
2025	0.32289	0.11782	0.94245	0.70014	0.25291	2.15172	0.67608	0.63675	5.67483	3.7039	1.6605	0.128	0.289714	68.8931	31.9251
2026	0.39944	0.09725	0.83174	0.66968	0.26476	2.19748	0.69175	0.68988	6.14834	4.01296	1.74569	0.200667	0.276	68.7973	33.5291
2027	0.32637	0.07893	0.7042	0.67035	0.27978	2.20596	0.69766	0.73629	6.56192	4.2829	1.83088	0.299333	0.263429	68.7214	35.078
2028	0.22884	0.064	0.57966	0.69536	0.28902	2.20789	0.69868	0.77675	6.92256	4.51829	1.91607	0.427333	0.251429	68.663	36.6184
2029	0.16101	0.05236	0.47236	0.71495	0.29113	2.20785	0.69727	0.81307	7.24626	4.72956	2.00126	0.585333	0.240571	68.6192	38.1584
2030	0.16165	0.04352	0.38749	0.73553	0.29089	2.20692	0.69633	0.84737	7.55187	4.92903	2.08645	0.772	0.230857	68.5872	39.6984
2031	0.16186	0.03715	0.32362	0.77262	0.29101	2.20676	0.69681	0.88142	7.8554	5.12714	2.17164	0.981333	0.221714	68.5642	41.2384
2032	0.16186	0.03309	0.27733	0.76962	0.29143	2.20713	0.69735	0.91635	8.16663	5.33027	2.25683	1.208	0.213143	68.548	42.7784
2033	0.1617	0.03097	0.24605	0.76909	0.29148	2.20731	0.69729	0.95248	8.48862	5.54044	2.34203	1.446	0.205714	68.5368	44.3184
2034	0.16162	0.03013	0.22766	0.76814	0.2913	2.20719	0.69701	0.98961	8.8196	5.75647	2.42722	1.68867	0.198857	68.5292	45.8584
2035	0.16174	0.0299	0.2186	0.76826	0.29122	2.20706	0.69696	1.02734	9.15585	5.97593	2.51241	1.93333	0.192571	68.5241	47.3984
2036	0.16176	0.02986	0.21524	0.76826	0.29122	2.20706	0.69696	1.06531	9.49423	6.19679	2.5976	2.17867	0.187429	68.5208	48.9384
2037	0.16173	0.02986	0.21432	0.76826	0.29122	2.20706	0.69696	1.10333	9.83309	6.41796	2.68279	2.424	0.182286	68.5186	50.4784
2038	0.16171	0.02986	0.21414	0.76826	0.29122	2.20706	0.69696	1.14136	10.172	6.63914	2.76798	2.66667	0.177714	68.5172	52.0184
2039	0.16171	0.02986	0.21412	0.76826	0.29122	2.20706	0.69696	1.17937	10.5108	6.86028	2.85317	2.91467	0.174286	68.5163	53.5584
2040	0.16173	0.02986	0.21412	0.76826	0.29122	2.20706	0.69696	1.21739	10.8496	7.0814	2.93836	3.16	0.170857	68.5157	55.0984
2041	0.16173	0.02986	0.21412	0.76826	0.29122	2.20706	0.69696	1.2554	11.1884	7.30253	3.02355	3.406	0.167429	68.5154	56.6384
2042	0.16172	0.02986	0.21412	0.76826	0.29122	2.20706	0.69696	1.29342	11.5272	7.52365	3.10874	3.65133	0.164571	68.5152	58.1784
2043	0.16172	0.02986	0.21412	0.76826	0.29122	2.20706	0.69696	1.33143	11.8659	7.74478	3.19394	3.89733	0.162286	68.5151	59.7184
2044	0.16172	0.02986	0.21412	0.76826	0.29122	2.20706	0.69696	1.36945	12.2047	7.9659	3.27913	4.14333	0.160571	68.515	61.2584
2045	0.16172	0.02986	0.21412	0.76826	0.29122	2.20706	0.69696	1.40746	12.5435	8.18703	3.36432	4.38867	0.158286	68.5149	62.7984
2046	0.16172	0.02986	0.21412	0.76826	0.29122	2.20706	0.69696	1.44547	12.8823	8.40816	3.44951	4.63467	0.156571	68.5149	64.3384
2047	0.16172	0.02986	0.21412	0.76826	0.29122	2.20706	0.69696	1.48349	13.2211	8.62928	3.5347	4.88067	0.155429	68.5149	65.8784
2048	0.16172	0.02986	0.21412	0.76826	0.29122	2.20706	0.69696	1.5215	13.5599	8.85041	3.61968	5.126	0.154286	68.5149	67.4184
2049	0.16172	0.02986	0.21412	0.76826	0.29122	2.20706	0.69696	1.55952	13.8987	9.07153	3.70487	5.372	0.153143	68.5149	68.9584
2050	0.16172	0.02986	0.21412	0.76826	0.29122	2.20706	0.69696	1.59753	14.2375	9.29266	3.79005	5.618	0.152	68.5149	70.4984

## Sheet: Fig. 2c
Year	RF		WM		AC		TV		DPC		MP		SMT		RH		FM		Copier		Printer		LPC		Monitor		EWH		GWH		Mt
	Weight	Error	Weight	Error	Weight	Error	Weight	Error	Weight	Error	Weight	Error	Weight	Error	Weight	Error	Weight	Error	Weight	Error	Weight	Error	Weight	Error	Weight	Error	Weight	Error	Weight	Error
2010	0.229695	0	0.171978	0	0.893646	0	0.298097	0	0.733653	0	0.0265743	0	0.0342449	0	0.0742178	0	0.0313793	0	0.136257	0	0.142898	0	0.066136	0	0.790714	0	0.116089	0	0.0479248	0
2011	0.302893	0	0.216498	0	1.15426	0	0.334306	0	0.980632	0	0.0339026	0	0.0379944	0	0.0942682	0	0.0336944	0	0.157482	0	0.163696	0	0.0894879	0	0.888788	0	0.146058	0	0.0590477	0
2012	0.39156	0	0.267519	0	1.44715	0	0.371736	0	1.28632	0	0.0426545	0	0.0417237	0	0.116903	0	0.0350502	0	0.18048	0	0.184106	0	0.11847	0	0.963143	0	0.180851	0	0.0709718	0
2013	0.496666	0	0.324383	0	1.77014	0	0.411459	0	1.64822	0	0.0521618	0	0.0454596	0	0.142072	0	0.0355677	0	0.204335	0	0.20698	0	0.148003	0	1.01105	0	0.218152	0	0.0810382	0
2014	0.618738	0	0.386661	0	2.11782	0	0.452762	0	2.0452	0	0.0631642	0	0.049067	0	0.169999	0	0.03518	0	0.22701	0	0.231183	0	0.17721	0	1.03313	0	0.263634	0	0.089725	0
2015	0.757269	0	0.453063	0	2.48483	0	0.494248	0	2.4752	0	0.0758401	0	0.052295	0	0.201371	0	0.0341403	0	0.249879	0	0.254019	0	0.214952	0	1.03367	0	0.312233	0	0.0980559	0
2016	0.910324	0	0.522441	0	2.86675	0	0.53554	0	2.93728	0	0.0902517	0	0.054884	0	0.235382	0	0.0326288	0	0.272402	0	0.273322	0	0.24402	0	1.01651	0	0.362909	0	0.105757	2.76368e-09
2017	1.07627	0.000327975	0.593892	0.000459951	3.25954	0.000894768	0.576641	0.000746242	3.39621	0.00530382	0.106548	0.000592293	0.0568353	0.00012077	0.272029	0.000429093	0.0308028	0	0.295396	0.0008024	0.290684	0.000613638	0.264534	0.00182829	0.985353	0.000214571	0.417531	0.00170774	0.113834	0.000367759
2018	1.25312	0.00131754	0.666406	0.0015163	3.65942	0.00402784	0.617322	0.00234454	3.84787	0.0170412	0.123803	0.0015186	0.0581835	0.000363472	0.311145	0.00130373	0.0287976	0	0.318753	0.00209489	0.305903	0.00156748	0.287615	0.00446392	0.943302	0.000823899	0.475509	0.00466243	0.122335	0.000996555
2019	1.43844	0.00320078	0.739026	0.00321986	4.06292	0.0105306	0.657464	0.00479187	4.28151	0.034982	0.141965	0.00269465	0.0590223	0.000702078	0.352545	0.00262611	0.0267261	2.10759e-06	0.342489	0.00376553	0.319027	0.00275673	0.310546	0.00732478	0.892567	0.001895	0.536433	0.00860812	0.131496	0.00183398
2020	1.62955	0.0061593	0.81089	0.00558255	4.44673	0.0203392	0.697084	0.00801474	4.56497	0.0521811	0.160869	0.00404426	0.0594778	0.00109662	0.39603	0.00438473	0.0246779	3.38813e-05	0.366616	0.00572436	0.330168	0.00409932	0.33326	0.0101475	0.834382	0.00341635	0.599885	0.0132914	0.141451	0.00282702
2021	1.82365	0.0103284	0.881258	0.00858505	4.86827	0.0371614	0.736326	0.011891	4.93492	1.66125	0.180363	0.00550112	0.0596785	0.00150311	0.441393	0.00655555	0.0227209	7.20277e-05	0.391137	0.007892	0.339481	0.00552591	0.355785	0.0127887	0.771876	0.00529706	0.665452	0.0184671	0.152254	0.00392428
2022	2.01797	0.0161463	0.94953	0.0127	5.26443	0.0594186	0.775421	0.102937	5.42509	1.57943	0.200311	0.00785731	0.0597327	0.00200353	0.488429	0.00968526	0.0209028	0.000132037	0.416045	0.0112267	0.347149	0.00759157	0.378155	0.0179498	0.708369	0.456913	0.732747	0.0263957	0.163897	0.00560636
2023	2.20988	0.0240132	1.01526	0.0180115	5.65299	0.0897037	0.814645	0.0960322	5.76966	1.47584	0.220605	0.010713	0.0597183	0.00257186	0.536936	0.0137421	0.0192536	0.000203916	0.441321	0.0152544	0.353369	0.00997483	0.400393	0.0235688	0.646969	0.383361	0.801417	0.0361524	0.176321	0.0076778
2024	2.39699	0.0341663	1.07814	0.0244878	6.03218	0.128912	0.854273	0.0916524	6.10863	1.36746	0.241158	0.0138866	0.0596826	0.00316886	0.586723	0.0186696	0.0177887	0.000282903	0.466943	0.0197734	0.358339	0.0125331	0.422519	0.0291152	0.590386	0.315096	0.871152	0.0471784	0.189439	0.0100206
2025	2.57726	0.046732	1.13801	0.0320404	6.40096	0.177296	0.894542	0.0896503	6.45007	1.26332	0.2619	0.0172345	0.0596487	0.00375398	0.637609	0.0243899	0.0165118	0.000365226	0.492878	0.0246226	0.362252	0.0151564	0.444549	0.0343157	0.54077	0.254141	0.941693	0.058977	0.203148	0.0125297
2026	2.74903	0.0617336	1.19484	0.040539	6.75907	0.234466	0.935631	0.0897614	6.80111	1.17052	0.282781	0.020642	0.0596246	0.00429152	0.689431	0.0308084	0.0154179	0.000447799	0.519095	0.0296658	0.365285	0.0177565	0.466499	0.039048	0.499585	0.201789	1.01283	0.0711172	0.21734	0.0151138
2027	2.91114	0.0794769	1.24871	0.050401	7.10706	0.300706	0.977649	0.0928343	7.16734	1.10343	0.303763	0.0251493	0.0596102	0.00487612	0.742037	0.0385525	0.0144953	0.000546013	0.545557	0.0360435	0.3676	0.0208774	0.488381	0.0466993	0.467548	0.158912	1.08438	0.0865033	0.231917	0.018392
2028	3.06286	0.100187	1.29977	0.0616136	7.44606	0.376412	1.02064	0.0986416	7.5525	1.06604	0.324817	0.0302018	0.0596029	0.00549502	0.795297	0.0475158	0.0137288	0.000650017	0.572231	0.0431489	0.369339	0.0241933	0.510209	0.0547428	0.44466	0.125599	1.15623	0.103852	0.246788	0.0220914
2029	3.20393	0.123886	1.34825	0.0740443	7.77757	0.46127	1.06457	0.106782	7.95847	1.05897	0.345923	0.0355518	0.0595997	0.00612048	0.849092	0.0575667	0.0131007	0.000755402	0.599085	0.0507202	0.370623	0.027563	0.531996	0.0625567	0.430314	0.101207	1.22828	0.12241	0.26188	0.0260513
2030	3.33448	0.150458	1.39441	0.0875106	8.10321	0.554461	1.1094	0.116781	8.38548	1.08042	0.367066	0.0410105	0.0595986	0.0067206	0.903324	0.0685549	0.0125929	0.000858901	0.626087	0.0585539	0.371556	0.0308817	0.55375	0.0698346	0.423475	0.0845963	1.30047	0.141533	0.277131	0.0301349
2031	3.455	0.179679	1.43853	0.101799	8.42453	0.654756	1.15503	0.128149	8.8324	1.12686	0.388237	0.0464333	0.0595983	0.00726555	0.957906	0.0803174	0.0121875	0.000958035	0.65321	0.0664831	0.37222	0.0344	0.575481	0.0764522	0.422871	0.0743302	1.37273	0.160687	0.292496	0.0342279
2032	3.56626	0.211638	1.48092	0.117319	8.74283	0.762073	1.20135	0.1418	9.2972	1.20553	0.409427	0.0531241	0.0595983	0.00785358	1.01277	0.093572	0.0118677	0.00106885	0.680432	0.0758545	0.372684	0.03768	0.597195	0.0864594	0.427174	0.0692843	1.44504	0.183484	0.307938	0.0391016
2033	3.66919	0.246366	1.52184	0.134019	9.05915	0.876794	1.24826	0.157452	9.77731	1.3129	0.430631	0.0603849	0.0595983	0.00847398	1.06785	0.108153	0.0116183	0.00118213	0.707732	0.0859481	0.373	0.0413991	0.618897	0.0968438	0.435145	0.0683354	1.51738	0.208331	0.323434	0.0444157
2034	3.76487	0.283704	1.56155	0.151735	9.37424	0.99875	1.29564	0.174676	10.27	1.44379	0.451846	0.0679101	0.0595984	0.00910004	1.1231	0.123873	0.0114262	0.00129411	0.735092	0.0964586	0.37321	0.0450964	0.64059	0.106876	0.445722	0.0703862	1.58973	0.234309	0.338963	0.0499741
2035	3.85437	0.323391	1.60029	0.170258	9.68861	1.12736	1.34341	0.192998	10.7726	1.59252	0.473067	0.0754717	0.0595984	0.0097004	1.17849	0.140531	0.0112796	0.00140207	0.7625	0.107152	0.373345	0.0486783	0.662279	0.116205	0.458064	0.0744722	1.6621	0.260648	0.354516	0.0556123
2036	3.93876	0.365089	1.63826	0.189361	10.0026	1.26164	1.39148	0.21194	11.2827	1.75341	0.494294	0.0828993	0.0595984	0.0102454	1.23397	0.157918	0.0111691	0.00150403	0.789943	0.117842	0.373428	0.0520748	0.683964	0.124695	0.471543	0.0797765	1.73446	0.286721	0.370082	0.0611958
2037	4.01904	0.408844	1.67563	0.209505	10.3164	1.40192	1.43979	0.232677	11.7984	1.93535	0.515524	0.0917626	0.0595984	0.0108335	1.28954	0.176865	0.0110865	0.00161646	0.817412	0.130086	0.373477	0.0558495	0.705646	0.137053	0.485719	0.0860927	1.80683	0.316851	0.385656	0.0676494
2038	4.09607	0.454677	1.71255	0.230657	10.6301	1.54899	1.48827	0.254991	12.3181	2.13545	0.536756	0.101221	0.0595984	0.0114539	1.34515	0.197167	0.0110255	0.0017305	0.844902	0.143057	0.373503	0.0596959	0.727327	0.149777	0.500304	0.093266	1.8792	0.349135	0.401236	0.0745657
2039	4.17061	0.502444	1.74912	0.252659	10.9437	1.70292	1.53688	0.278487	12.8404	2.34937	0.557991	0.110913	0.0595984	0.01208	1.40082	0.218601	0.0109809	0.00184264	0.872405	0.156407	0.373516	0.063491	0.749007	0.162029	0.515118	0.101075	1.95157	0.382487	0.416819	0.0817127
2040	4.24329	0.551916	1.78544	0.275313	11.2574	1.86325	1.58559	0.302715	13.3646	2.57259	0.579226	0.120571	0.0595984	0.0126803	1.45651	0.24093	0.0109485	0.00195039	0.899919	0.169875	0.373519	0.0671472	0.770687	0.17341	0.53005	0.109269	2.02394	0.41601	0.432404	0.0888984
2041	4.31461	0.602803	1.82157	0.298396	11.5711	2.02903	1.63436	0.327211	13.8899	2.80054	0.600462	0.129998	0.0595984	0.0132253	1.51223	0.263914	0.0109253	0.00205191	0.92744	0.183251	0.373518	0.0705996	0.792367	0.183774	0.545049	0.117581	2.0963	0.448978	0.447989	0.0959674
2042	4.38495	0.655236	1.85758	0.322435	11.8847	2.20068	1.68319	0.353378	14.4159	3.04555	0.621699	0.141029	0.0595984	0.0138134	1.56796	0.288507	0.0109088	0.0021638	0.954966	0.198307	0.373515	0.074416	0.814046	0.198483	0.560075	0.126237	2.16867	0.486426	0.463575	0.103997
2043	4.45462	0.709324	1.8935	0.347415	12.1984	2.37913	1.73205	0.381024	14.9424	3.30573	0.642936	0.152683	0.0595984	0.0144338	1.62371	0.314475	0.0108971	0.00227727	0.982496	0.214105	0.373511	0.0782932	0.835725	0.213548	0.575115	0.135374	2.24103	0.526137	0.479162	0.112513
2044	4.52382	0.764998	1.92935	0.373184	12.512	2.56449	1.78093	0.409747	15.4691	3.57737	0.664173	0.16454	0.0595984	0.0150599	1.67946	0.341564	0.010889	0.00238886	1.01003	0.230254	0.373507	0.0821108	0.857404	0.22802	0.590161	0.144937	2.3134	0.566858	0.494749	0.121248
2045	4.59272	0.82209	1.96516	0.399545	12.8257	2.75626	1.82983	0.439073	15.996	3.85616	0.685411	0.176292	0.0595984	0.0156602	1.73522	0.369507	0.0108834	0.0024961	1.03756	0.246464	0.373503	0.0857832	0.879083	0.241453	0.605209	0.154764	2.38577	0.60756	0.510335	0.12998
2046	4.66141	0.880362	2.00095	0.426272	13.1394	2.95339	1.87874	0.46851	16.523	4.13757	0.706648	0.187717	0.0595984	0.0162053	1.79098	0.398035	0.0108834	0.00260106	1.0651	0.262502	0.373503	0.0892505	0.900762	0.253691	0.620258	0.164615	2.45813	0.647422	0.525922	0.138533
2047	4.72996	0.940011	2.03671	0.453942	13.4531	3.15634	1.92765	0.499652	17.05	4.43615	0.727886	0.200916	0.0595984	0.0167933	1.84675	0.428228	0.0108834	0.0027152	1.09263	0.280351	0.373503	0.0930776	0.922441	0.270752	0.635309	0.174784	2.5305	0.692186	0.541509	0.148139
2048	4.79844	1.0012	2.07246	0.482549	13.7667	3.36614	1.97657	0.532295	17.577	4.75004	0.749124	0.214765	0.0595984	0.0174137	1.90252	0.459821	0.0108834	0.00283014	1.12017	0.29896	0.373503	0.0969626	0.94412	0.288158	0.650359	0.185439	2.60286	0.739323	0.557096	0.158255
2049	4.86686	1.06389	2.10821	0.511936	14.0804	3.58291	2.02549	0.565996	18.1041	5.07526	0.770361	0.228785	0.0595984	0.0258149	1.95829	0.492531	0.0108834	0.00294267	1.1477	0.317899	0.373503	0.100786	0.965799	0.30485	0.665409	0.196528	2.67523	0.787412	0.572683	0.168576
2050	4.93526	1.12794	2.14395	0.541894	14.3941	3.80612	2.07442	0.600252	18.6311	5.40702	0.791599	0.242632	0.0595984	0.0186402	2.01406	0.52606	0.0108834	0.00305051	1.17524	0.336842	0.373503	0.104462	0.987478	0.320336	0.680459	0.207875	2.74759	0.835293	0.58827	0.178854

## Sheet: Fig. 2d
Year	Weight (Mt)
	PV		CT		Car		RV		EV		Tractor		MC		Bicycle
	Weight	Error	Weight	Error	Weight	Error	Weight	Error	Weight	Error	Weight	Error	Weight	Error	Weight	Error
2010	1.64996	0	4.97528	0	0.85139	0	1.5179	0	0	0	0.211777	0	0.948394	0	0.857543	0
2011	2.04316	0	5.7731	0	1.03907	0	1.78895	0	0	0	0.24666	0	1.09266	0	0.890837	0
2012	2.51851	0	6.76849	0	1.28608	0	2.04107	0	1.46744e-07	0	0.287609	0	1.19601	0	0.922649	0
2013	3.05436	0	7.90725	0	1.61518	0	2.33998	0	2.24982e-06	0	0.342537	0	1.33273	0	0.956249	0
2014	3.49534	0	9.2633	0	2.05086	0	2.70743	0	1.27844e-05	0	0.413211	0	1.55192	0	0.98591	0
2015	3.92561	0	10.8106	0	2.61634	0	3.1401	0	4.77965e-05	0	0.478747	0	1.83483	0	1.01672	0
2016	4.5055	0	12.4843	0	3.33039	0	3.58818	0	0.000151811	0	0.552619	0	2.11774	0	1.03171	0
2017	5.01817	1.70163e-06	14.1625	2.48878e-05	4.20453	1.28777e-05	4.00359	1.53339e-05	0.000459244	1.75363e-07	0.626435	0.00517789	2.34888	8.17067e-06	1.03487	0.0050058
2018	4.8483	2.39704e-05	15.6801	0.000619959	5.2417	0.000191602	4.36585	0.000382786	0.00125552	2.77628e-06	0.704196	0.0110246	2.49168	0.000203937	1.03231	0.0112569
2019	5.87408	0.000139927	17.0451	0.00441967	6.43598	0.00102833	4.67059	0.00274336	0.00304245	1.66491e-05	0.785745	0.0172407	2.55948	0.001461	1.0266	0.0177738
2020	6.53063	0.000507257	18.1593	0.0184131	7.77217	0.00353504	4.95325	0.0114882	0.00664021	6.40051e-05	0.609	0.0165613	2.63964	0.00611528	1.01945	0.0239918
2021	6.46043	0.00139882	19.3049	0.0556604	9.22354	0.00940351	5.24781	0.0348106	0.018	0.000189049	0.6	0.0189293	2.77338	0.01852	1.01201	0.0295911
2022	6.95849	0.00322053	20.1488	0.132954	10.7486	0.0211389	5.53702	0.0828163	0.036	0.000468857	0.582	0.0247504	2.9138	0.0440318	0.999969	0.0394253
2023	5.75374	0.0065023	20.6384	0.259363	12.2897	0.0422431	5.80143	0.15903	0.067	0.0010338	0.557	0.0292411	3.04826	0.0844786	0.987478	0.0496971
2024	5.42026	0.0118586	20.9715	0.419991	13.7779	0.0773146	6.05247	0.248756	0.117	0.0020947	0.532	0.032578	3.19126	0.131963	0.97568	0.0594643
2025	4.29601	0.019831	21.0717	0.583935	15.1449	0.13185	6.31559	0.326398	0.192	0.00397046	0.507	0.0348726	3.33898	0.172785	0.965153	0.0682427
2026	4.03889	0.0805153	20.708	0.748472	16.3398	0.211657	6.5919	0.390852	0.301	0.00711236	0.483	0.0363429	3.48189	0.206314	0.956147	0.0758124
2027	3.4083	0.0304032	20.7064	0.945145	17.343	0.321869	6.85225	0.471268	0.449	0.0121201	0.461	0.0404864	3.61055	0.248033	0.943689	0.0871314
2028	2.63401	0.074966	20.9637	1.18792	18.1698	0.465842	7.07966	0.584626	0.641	0.0197616	0.44	0.0437643	3.72107	0.306948	0.931444	0.0985003
2029	2.0583	0.0744653	21.0328	1.45203	18.8628	0.644239	7.29114	0.713902	0.878	0.0309817	0.421	0.0462677	3.82333	0.374094	0.920225	0.109063
2030	1.75661	0.0823939	21.1124	1.69525	19.4751	0.854727	7.51984	0.825973	1.158	0.0468787	0.404	0.0481226	3.93479	0.432031	0.910398	0.11841
2031	1.51	0.107731	21.4878	1.91434	20.0541	1.09276	7.76747	0.9191	1.472	0.0686532	0.388	0.0493463	4.05641	0.479815	0.902085	0.126378
2032	1.34736	0.111223	21.2521	2.10797	20.6314	1.35337	7.99717	1.03017	1.812	0.0975317	0.373	0.0527109	4.16885	0.536772	0.890248	0.137972
2033	1.23721	0.115385	21.0023	2.35033	21.2184	1.63319	8.1875	1.1806	2.169	0.134681	0.36	0.0556465	4.2609	0.614118	0.878524	0.149528
2034	1.16999	0.121324	20.7208	2.61425	21.8112	1.93132	8.35944	1.34943	2.533	0.18109	0.348	0.0579907	4.3435	0.700924	0.867721	0.160218
2035	1.13355	0.129073	20.4773	2.85835	22.3994	2.24832	8.5537	1.49593	2.9	0.237388	0.337	0.059804	4.43784	0.775977	0.858215	0.169647
2036	1.09475	0.157181	20.4773	2.85835	22.9742	2.58443	8.77266	1.61773	3.268	0.303656	0.328	0.061359	4.54521	0.838015	0.850142	0.17767
2037	1.08406	0.164868	20.4773	2.85835	23.5321	2.93875	8.9717	1.75946	3.636	0.379277	0.319	0.0647457	4.64241	0.910211	0.838479	0.189299
2038	1.07628	0.17203	20.4773	2.85835	24.0727	3.3104	9.12496	1.94696	4	0.462913	0.311	0.0678024	4.71603	1.00599	0.826879	0.200878
2039	0.991228	0.257025	20.4773	2.85835	24.5955	3.6997	9.25735	2.15534	4.372	0.552584	0.305	0.0707169	4.77897	1.11246	0.816163	0.211581
2040	1.06037	0.18795	20.4773	2.85835	25.0994	4.10784	9.41718	2.33627	4.74	0.645829	0.299	0.0730777	4.8562	1.20462	0.806716	0.22102
2041	1.03262	0.215688	20.4773	2.85835	25.584	4.53526	9.60747	2.48674	5.109	0.739964	0.293	0.0749108	4.94931	1.28091	0.798683	0.229048
2042	1.0257	0.222588	20.4773	2.85835	26.0504	4.98094	9.77585	2.65912	5.477	0.832447	0.288	0.0788062	5.03127	1.36835	0.787047	0.240681
2043	1.02518	0.223106	20.4773	2.85835	26.4996	5.44377	9.89203	2.88371	5.846	0.921294	0.284	0.0825765	5.08646	1.48256	0.775464	0.252261
2044	0.423671	0.824619	20.4773	2.85835	26.9313	5.92412	9.98487	3.13163	6.215	1.00531	0.281	0.0861677	5.12974	1.60869	0.764759	0.262966
2045	0.423671	0.824619	20.4773	2.85835	27.344	6.42338	10.1103	3.34699	6.583	1.08398	0.277	0.0889612	5.18985	1.71797	0.755319	0.272405
2046	0.423671	0.824619	20.4773	2.85835	27.7373	6.94211	10.2719	3.52614	6.952	1.15727	0.274	0.0915945	5.26871	1.80851	0.74729	0.280433
2047	0.423671	0.824619	20.4773	2.85835	28.1123	7.47914	10.4096	3.72917	7.321	1.22555	0.272	0.0964858	5.33543	1.91119	0.735657	0.292066
2048	0.423671	0.824619	20.4773	2.85835	28.4703	8.03317	10.4882	3.99054	7.689	1.28972	0.27	0.101069	5.37219	2.04383	0.724076	0.303647
2049	0.423671	0.824619	20.4773	2.85835	28.811	8.60456	10.5415	4.278	8.058	1.35116	0.268	0.105223	5.3958	2.18962	0.713371	0.314352
2050	0.423671	0.824619	20.4773	2.85835	29.1326	9.19493	10.6324	4.52778	8.427	1.41135	0.266	0.108912	5.43881	2.31601	0.703932	0.323791

## Sheet: Fig. 2e
Year	RF	WM	AC	TV	DPC	MP	SMT	RH	FM	Copier	Printer	LPC	Monitor	EWH	GWH
	Mt	Mt	Mt	Mt	Mt	Mt	Mt	Mt	Mt	Mt	Mt	Mt	Mt	Mt	Mt
2010	0.2297	0.17198	0.89365	0.2981	0.73365	0.02657	0.03424	0.07422	0.03138	0.13626	0.1429	0.06614	0.79071	0.11609	0.04792
2020	1.62955	0.81089	4.44673	0.69708	4.56497	0.16087	0.05948	0.39603	0.02468	0.36662	0.33017	0.33326	0.83438	0.59988	0.14145
2030	3.33448	1.39441	8.10321	1.1094	8.38548	0.36707	0.0596	0.90332	0.01259	0.62609	0.37156	0.55375	0.42347	1.30047	0.27713
2040	4.24329	1.78544	11.2574	1.58559	13.3645	0.57923	0.0596	1.45651	0.01095	0.89992	0.37352	0.77069	0.53005	2.02394	0.4324
2050	4.93526	2.14395	14.3941	2.07442	18.6311	0.7916	0.0596	2.01406	0.01088	1.17524	0.3735	0.98748	0.68046	2.74759	0.58827

## Sheet: Fig. 2f
Year	PV	CT	Car	RV	EV	Tractor
	Mt	Mt	Mt	Mt	Mt	Mt
2010	1.64996	4.97528	0.85139	1.5179	0	0.21178
2020	6.53113	18.1778	7.77571	4.96474	0.0067	0.609
2030	1.839	22.8076	20.3298	8.34581	1.158	0.404
2040	1.24832	23.3356	29.2073	11.7535	4.74	0.299
2050	1.24829	23.3356	38.3276	15.1602	8.427	0.266

## Sheet: Fig. 2g
Year	Domestic WWC	Imported WWC
	Mt	Mt
2010	0.11627	2.97
2011	0.16169	3.0954
2012	0.21951	3.2076
2013	0.29287	2.8842
2014	0.3834	2.5542
2015	0.49547	2.41461
2016	0.63021	2.211
2017	0.79088	2.01439
2018	0.98025	1.81064
2019	1.20095	1.6069
2020	1.45557	1.40316
2021	1.8748	1.19942
2022	2.22111	0.99568
2023	2.61853	0.79193
2024	3.04753	0.58819
2025	3.58109	0.38445
2026	4.85864	0.18071
2027	5.51251	0
2028	6.0812	0
2029	5.54689	0
2030	6.26411	0
2031	7.03826	0
2032	7.86961	0
2033	8.75797	0
2034	9.70285	0
2035	10.7035	0
2036	11.759	0
2037	12.8682	0
2038	14.0297	0
2039	15.2419	0
2040	16.5031	0
2041	17.8115	0
2042	19.1651	0
2043	20.5617	0
2044	21.9991	0
2045	23.4749	0
2046	24.9866	0
2047	26.5317	0
2048	28.1077	0
2049	29.7119	0
2050	31.3417	0

## Sheet: Fig. 2h
Year	Weight	Error	Weight	Error	Weight	Error	Weight	Error
	Mt	Mt	Mt	Mt	Mt	Mt	Mt	Mt
	WEEE	WEEE	ELV	ELV	WWC	WWC	Importation	Importation
2010	3.79351	0	11.0122	0	3.08627	0	21.947	0.623
2011	4.69301	0	12.8744	0	3.25709	0	23.338	0.692
2012	5.69863	0	15.0204	0	3.42711	0	22.038	0.762
2013	6.79568	0	17.5483	0	3.17707	0	19.889	0.831
2014	7.96047	0	20.468	0	2.9376	0	17.6	0
2015	9.19107	0	23.823	0	2.91008	0	15.971	0.531
2016	10.4604	2.76368e-09	27.6106	0	2.84121	0.11055	15.242	0.462
2017	11.7361	0.01441	31.3994	0.01025	2.80527	0.10157	14.272	2.912
2018	13.0195	0.04403	34.3654	0.02371	2.79089	0.09343	13.263	2.913
2019	14.2922	0.08892	38.4006	0.04482	2.80785	0.08668	12.264	3.946
2020	15.396	0.14133	41.9519	0.0878	2.85873	0.08154	11.265	4.855
2021	16.6246	1.79675	44.9944	0.17983	3.07422	0.13814	10.255	5.535
2022	17.9482	2.31601	48.3743	0.36841	3.21679	0.12777	9.256	6.194
2023	19.1187	2.20679	49.6912	0.66158	3.41046	0.12121	8.26	6.47
2024	20.2743	2.11641	51.6779	1.0259	3.63572	0.11888	7.32	6.47
2025	21.4218	2.05453	52.5536	1.39682	3.96554	0.12115	6.4	6.35
2026	22.5676	2.02771	53.6897	1.82588	5.03935	0.1374	5.46	6.06
2027	23.7172	2.0634	54.6022	2.24603	5.51251	0.14481	4.63	6.06
2028	24.8747	2.16038	55.4285	2.89427	6.0812	0.18711	4.21	6.06
2029	26.0427	2.31546	56.1373	3.58021	5.54689	0.23779	3.89	6.06
2030	27.222	2.52229	57.1097	4.26267	6.26411	0.29739	3.62	6.06
2031	28.4124	2.77281	58.4649	4.94101	7.03826	0.36639	3.36	6.06
2032	29.6127	3.08582	59.2845	5.64401	7.86961	0.44704	3.09	6.06
2033	30.821	3.45099	60.1286	6.48412	8.75797	0.54013	2.82	6.06
2034	32.0356	3.85793	60.9985	7.40186	9.70285	0.64611	2.56	6.06
2035	33.2545	4.2964	61.9999	8.29446	10.7035	0.76527	2.29	6.06
2036	34.4763	4.75632	63.2936	8.95254	11.759	0.89781	2.02	6.06
2037	35.6997	5.26296	64.5653	9.66487	12.8682	1.04599	1.76	6.06
2038	36.924	5.80585	65.7528	10.4715	14.0297	1.2105	1.49	6.06
2039	38.1486	6.37652	66.7993	11.4098	15.2419	1.39167	1.22	6.06
2040	39.3731	6.96653	67.9936	12.1723	16.5031	1.58966	0.96	6.06
2041	40.5973	7.56732	69.0767	13.0029	17.8115	1.80456	0.69	6.06
2042	41.8214	8.21067	70.0589	13.8812	19.1651	2.03858	0.42	6.06
2043	43.0451	8.88644	70.8971	14.8455	20.5617	2.29232	0.16	6.06
2044	44.2686	9.58677	71.0299	16.4567	21.9991	2.56592	0	6.06
2045	45.492	10.3031	71.7478	17.4278	23.4749	2.85941	0	6.06
2046	46.7152	11.0267	72.4613	18.3551	24.9866	3.17267	0	6.06
2047	47.9384	11.794	73.0661	19.3523	26.5317	3.50785	0	6.06
2048	49.1614	12.5942	73.5415	20.4502	28.1077	3.86541	0	6.06
2049	50.3845	13.4181	73.949	21.5995	29.7119	4.24529	0	6.06
2050	51.6075	14.2573	74.39	22.7063	31.3417	4.64733	0	6.06

## Sheet: FIg. 2i
Type	2010	2017	2025	2050
WEEE	4.69301	11.7361	21.4218	51.6075
ELV	12.8744	31.4097	53.9504	97.0963
WWC	3.08627	2.80527	3.63572	31.3417
Importation	22.5217	13.8811	6.3945	0

## Sheet: Fig. 2j
Year	Weight	Error	Weight	Error	Weight	Error	Weight	Error
	Mt	Mt	Mt	Mt	Mt	Mt	Mt	Mt
	WEEE	WEEE	ELV	ELV	WWC	WWC	Importation	Importation
2010	3.79351	0	11.0122	0	3.08627	0	21.947	0.623
2011	4.69301	0	12.8744	0	3.25709	0	23.338	0.692
2012	5.69863	0	15.0204	0	3.42711	0	22.038	0.762
2013	6.79568	0	17.5483	0	3.17707	0	19.889	0.831
2014	7.96047	0	20.468	0	2.9376	0	17.6	0
2015	9.19107	0	23.823	0	2.91008	0	15.971	0.531
2016	10.4604	2.76368e-09	27.6106	0	2.84121	0.11055	15.242	0.462
2017	11.7361	0.01441	31.3994	0.01025	2.80527	0.10157	14.272	2.912
2018	13.0195	0.04403	34.3654	0.02371	2.79089	0.09343	13.263	2.913
2019	14.2922	0.08892	38.4006	0.04482	2.80785	0.08668	12.264	3.946
2020	15.396	0.14133	41.9519	0.0878	2.85873	0.08154	11.265	4.855
2021	16.6246	1.79675	44.9944	0.17983	3.07422	0.13814	10.255	5.535
2022	17.9482	2.31601	48.3743	0.36841	3.21679	0.12777	9.256	6.194
2023	19.1187	2.20679	49.6912	0.66158	3.41046	0.12121	8.26	6.47
2024	20.2743	2.11641	51.6779	1.0259	3.63572	0.11888	7.32	6.47
2025	21.4218	2.05453	52.5536	1.39682	3.96554	0.12115	6.4	6.35
2026	22.5676	2.02771	53.6897	1.82588	5.03935	0.1374	5.46	6.06
2027	23.7172	2.0634	54.6022	2.24603	5.51251	0.14481	4.63	6.06
2028	24.8747	2.16038	55.4285	2.89427	6.0812	0.18711	4.21	6.06
2029	26.0427	2.31546	56.1373	3.58021	5.54689	0.23779	3.89	6.06
2030	27.222	2.52229	57.1097	4.26267	6.26411	0.29739	3.62	6.06
2031	28.4124	2.77281	58.4649	4.94101	7.03826	0.36639	3.36	6.06
2032	29.6127	3.08582	59.2845	5.64401	7.86961	0.44704	3.09	6.06
2033	30.821	3.45099	60.1286	6.48412	8.75797	0.54013	2.82	6.06
2034	32.0356	3.85793	60.9985	7.40186	9.70285	0.64611	2.56	6.06
2035	33.2545	4.2964	61.9999	8.29446	10.7035	0.76527	2.29	6.06
2036	34.4763	4.75632	63.2936	8.95254	11.759	0.89781	2.02	6.06
2037	35.6997	5.26296	64.5653	9.66487	12.8682	1.04599	1.76	6.06
2038	36.924	5.80585	65.7528	10.4715	14.0297	1.2105	1.49	6.06
2039	38.1486	6.37652	66.7993	11.4098	15.2419	1.39167	1.22	6.06
2040	39.3731	6.96653	67.9936	12.1723	16.5031	1.58966	0.96	6.06
2041	40.5973	7.56732	69.0767	13.0029	17.8115	1.80456	0.69	6.06
2042	41.8214	8.21067	70.0589	13.8812	19.1651	2.03858	0.42	6.06
2043	43.0451	8.88644	70.8971	14.8455	20.5617	2.29232	0.16	6.06
2044	44.2686	9.58677	71.0299	16.4567	21.9991	2.56592	0	6.06
2045	45.492	10.3031	71.7478	17.4278	23.4749	2.85941	0	6.06
2046	46.7152	11.0267	72.4613	18.3551	24.9866	3.17267	0	6.06
2047	47.9384	11.794	73.0661	19.3523	26.5317	3.50785	0	6.06
2048	49.1614	12.5942	73.5415	20.4502	28.1077	3.86541	0	6.06
2049	50.3845	13.4181	73.949	21.5995	29.7119	4.24529	0	6.06
2050	51.6075	14.2573	74.39	22.7063	31.3417	4.64733	0	6.06

[truncated: 50 more sheets: Fig. 3a, Fig. 3b, Fig. 3c, Fig. 3d, Fig. 3e, Fig. 3f, Fig. 4a, Fig. 4b, Fig. 5a, Fig. 5b, Fig. 5c, Fig. 5d, Fig. 5e, Fig. 5f, Fig. 5g, Fig. 5h, Fig. 5i, Fig. 5j, Fig. 5k, Fig. 5l …]
